# Supplementary material for: Sample Pooling and Inflammation Linked to the False Selection of Biomarkers for Neurodegenerative Diseases in Top–Down Proteomics: A Pilot Study
Source: Front Mol Neurosci. 2018 Dec 18;11:477. doi: 10.3389/fnmol.2018.00477 (PMC6305369; doi:10.3389/fnmol.2018.00477)
Supplement: TABLE S2 — Peak intensity and signal/noise ratio (SN) of individual and pool samples (see Figure 3). [file Table_2.XLS]

## Sheet: Intensity
M/Z	5290 Gp2#1	5442 Gp2#1	5598 Gp2#1	3159 Gp0#1	7506 Gp0#1	7513 Gp0#1	7131 Gp0#1	Pool Gp0#1	5653 Gp2#2	5810 Gp2#2	5870 Gp2#2	5512 Gp1#4	5649 Gp1#4	6506 Gp1#4	6410 Gp1#4	Pool Gp1#4	5440 Gp1#1	5447 Gp1#1	5450 Gp1#1	5472 Gp1#1	5493 Gp1#1	Pool Gp2#1	Pool Gp2#2	Pool Gp1#1	4330 Gp0#4	3491 Gp0#4	7449 Gp0#4	Pool Gp0#4	5876 Gp2#3	6038 Gp2#3	6114 Gp2#3	Pool Gp2#3
2017.14	0.0794	0.0318	0.1632	0.0358	0.001	0.0048	0.0292	0.0249	0.0247	0.001	0.1483	0.0612	0.1934	0.001	0.1136	0.1377	0.2357	0.0766	0.119	0.784	0.5095	0.4253	1.046	0.8905	0.2482	0.001	0.1921	0.038	0.1356	0.3493	0.1108	0.0111
2089.52	0.8425	0.5449	1.1626	0.5159	0.7827	0.6866	0.888	0.62	0.4813	0.9714	0.8645	0.3609	1.0772	0.6883	0.5508	0.8151	0.8454	0.8251	0.8352	0.7156	0.7668	1.0364	0.7519	0.76	0.7447	0.3625	0.918	0.5035	0.7446	1.2936	0.7711	0.5232
2223.04	0.5298	0.7605	1.1652	0.7178	1.2062	0.9275	0.9404	0.7395	0.7312	0.8276	0.776	0.6951	1.163	1.0294	1.2521	1.1408	0.4748	0.8229	0.4387	0.7382	1.1055	0.6378	0.8682	0.8805	0.9203	0.4677	0.8886	0.6443	0.7637	0.6361	0.6952	0.6287
2236.47	0.7563	0.4291	0.8114	0.4035	0.6189	0.5471	0.6989	0.4576	0.5	0.75	0.7	0.5	0.9	0.4016	0.6411	0.7	0.7537	0.6064	0.7873	0.9763	0.5705	0.9006	0.836	0.9714	0.5796	0.2273	0.5388	0.5499	0.4445	1.2152	0.576	0.5129
2437.5	0.7822	0.9341	1.7786	0.6583	1.1186	0.9551	0.9654	0.6836	0.8575	1.073	0.9858	0.8164	1.292	0.9763	1.2031	1.1458	1.1234	1.0101	0.8928	1.1895	1.2494	1.4193	1.0107	1.1651	1.016	0.6265	1.0203	0.8733	0.9044	1.3403	0.902	0.9352
2550.22	0.5936	0.7563	1.171	0.4681	1.1726	0.8446	0.823	0.6742	0.6309	1.0425	0.5225	0.6962	1.1446	1.0356	0.869	0.9178	0.6579	0.8516	0.6227	0.842	1.0342	0.9506	0.8723	0.913	0.854	0.6646	0.9051	0.8264	0.8078	0.6352	0.6708	0.6523
2679.96	0.4357	0.7066	1.1539	0.5185	1.2751	0.959	0.7861	0.7194	0.5017	1	0.5	0.5624	0.9978	1.0992	0.8996	0.8555	0.6206	0.7702	0.4958	1.0858	1.3729	0.767	1.0144	0.9487	0.9407	0.65	0.4482	0.8328	0.7555	0.5256	0.6433	0.5611
2791.04	0.310343	0.557174	0.923162	0.41461	1.13739	0.800471	0.640076	0.541474	0.518918	0.5997	0.535095	0.378259	0.922869	0.878798	0.968801	0.876711	0.353695	0.644256	0.444858	0.426756	0.782768	0.332728	0.4725	0.539886	0.665815	0.474435	0.617464	0.676134	0.48501	0.325121	0.49939	0.589147
2946	0.7796	0.669	1.4318	0.5829	0.9946	0.8804	0.8717	0.6698	0.4202	0.6246	0.6445	0.4903	1.0007	0.8438	0.9369	0.9546	0.8425	0.9623	0.8	0.9202	1.1071	1.0024	0.9782	1.0801	0.736	0.5815	0.8326	0.6713	0.8243	1.25	0.8	0.8753
3093.47	0.9471	0.9242	1.8252	0.775	1.6404	1.2219	1.1654	0.9398	0.913	1.4282	1.013	0.8633	1.3836	1.2984	1.3737	1.3356	1.1877	1.2548	0.9802	1.1916	1.4665	1.0906	1.2265	1.3941	1.1105	0.9356	1.1565	1.1187	1.064	1.4288	0.8518	0.8685
3213.11	0.2335	0.5133	0.806	0.3097	0.8589	0.5885	0.4064	0.5095	0.3625	0.7589	0.3409	0.3966	0.8203	0.9996	0.8577	0.8798	0.3833	0.6128	0.437	0.4051	0.4389	0.2579	0.3104	0.6026	0.4429	0.4097	0.4613	0.6519	0.522	0.4756	0.3703	0.6142
3377.57	0.761	0.8821	0.7694	0.2611	0.491	0.3594	0.3968	0.3233	0.3748	0.4105	0.6	0.4345	0.8085	0.5525	0.7939	0.5193	0.5675	0.3508	0.5416	0.5304	0.5	0.7483	0.485	0.5	0.3898	0.3767	0.3223	0.3	0.3514	0.4967	0.3935	0.4004
3452.83	0.9786	1.3374	0.5324	0.392	0.6094	0.4606	0.4163	0.4935	0.6429	0.6594	1.0879	0.4397	0.9741	0.2956	0.4858	0.7799	1.082	0.5209	0.943	0.4414	0.574	1.3028	0.8267	0.6602	0.6	0.2554	0.49	0.5	0.3025	1.0382	0.619	0.6117
3562.83	0.65	0.6443	1.2138	0.5524	1.02	0.8601	0.8015	0.6483	0.5757	0.7021	0.7	0.5787	0.9715	0.8762	0.948	0.8366	0.5597	0.7085	0.6	0.7175	0.8035	0.8336	0.6823	0.7661	0.7991	0.5606	0.5747	0.6908	0.6622	1	0.5857	0.6276
3832.49	0.6813	0.5096	1.0391	0.5108	0.9668	0.8397	0.8182	0.6852	0.5905	0.8448	0.8019	0.3939	0.8985	0.7987	0.8403	0.8677	0.7333	0.7996	0.809	0.6762	0.9889	0.7638	0.8647	0.8706	0.8247	0.6865	0.5896	0.7901	0.6738	0.5288	0.6811	0.7156
3850.42	0.963	0.5532	0.9727	0.7123	0.6314	0.5961	0.9481	0.7123	0.7081	1.0551	0.5298	0.5802	0.9021	0.6448	0.7295	0.8382	1.1665	0.9474	1.0263	0.9537	0.6577	1.1119	1.1375	1.1217	1.001	0.5646	0.9505	0.7423	0.7627	0.9912	0.786	0.6648
3902.75	0.542	0.2215	0.3486	0.2868	0.2229	0.3234	0.3033	0.2612	0.6497	0.7245	0.2267	0.1429	0.7821	0.4569	0.4775	0.4534	0.1544	0.4599	0.4673	0.4941	0.4119	0.3349	0.4336	0.5524	0.564	0.7105	0.473	0.5426	0.1693	0.1359	0.2104	0.2029
4160.7	3.1602	0.2678	0.7178	0.57	1.0471	0.9294	1.602	0.7939	3.0161	2.1642	1.4224	1.0489	3.4594	0.5693	1.0034	1.2848	0.8983	0.9809	0.8074	0.7001	2.0435	0.7026	2.1414	0.8772	1.6988	4.1129	0.4771	2.3292	1.0178	1.1481	0.8636	0.8093
4192.01	0.5504	2.5244	1.0525	0.3261	0.3932	0.2889	0.36	0.3009	0.8283	0.5556	0.4971	0.3293	4.5236	0.9524	0.4528	1.0888	1.0641	0.5771	0.9873	0.8634	2.6905	1.0299	0.6389	1.1376	0.7826	1.7074	0.6876	1.0004	0.4369	1.2945	0.324	0.4721
4475.78	0.8409	0.8938	1.5292	0.8684	0.9124	0.7131	0.8175	0.5933	0.3973	1.0045	0.8054	0.9124	0.9199	0.861	0.9451	0.8887	1.2031	0.8455	0.8123	0.7841	0.875	0.9528	0.6325	0.8336	0.6722	0.6036	0.5131	0.7205	0.7278	0.8849	0.7007	0.6592
4720.1	0.6845	0.6356	0.8803	1.1714	1.4322	0.9257	1.0192	0.9347	0.6204	1.0083	0.5636	0.7754	0.828	1.0953	1.0107	0.87	0.5008	0.6851	0.495	0.9249	0.7491	0.6265	0.5993	0.6612	1.012	0.6994	0.7789	0.9239	0.8514	0.4477	0.4451	0.7315
5110.35	0.9474	1.3485	1.0663	0.295	0.41	0.4569	0.42	0.35	0.7328	0.6353	0.5972	0.4224	1.3239	0.5417	0.7636	0.6205	0.6314	0.456	0.6731	0.5902	0.8072	1.0614	0.6127	0.6396	0.5151	0.3969	0.41	0.5106	0.4787	0.65	0.3322	0.5137
5773.82	0.1617	1.7098	0.161	0.6413	0.2432	0.1211	0.1501	0.2482	0.1538	0.1086	0.7381	2.6841	0.1568	0.1278	0.1513	0.7133	1.8336	0.1074	0.0784	0.0833	0.0933	0.9086	0.2383	0.3986	0.1266	0.0939	0.0258	0.1325	0.1462	0.8325	0.1209	0.2475
5848.29	0.1699	1.3132	0.204	0.2837	0.1538	0.1316	0.1587	0.1422	0.1935	0.17	0.4186	1.1986	0.1696	0.1521	0.1667	0.4295	1.125	0.1843	0.2871	0.2291	0.1952	0.6578	0.1224	0.3553	0.1339	0.1822	0.1566	0.2059	0.1046	0.482	0.1161	0.297
6450	0.3053	0.5678	0.3809	0.2784	0.4159	0.3988	0.3946	0.354	0.1499	0.332	0.3961	0.2656	0.3568	0.4017	0.3087	0.4444	0.2945	0.497	0.4634	0.5552	0.4128	0.4997	0.3049	0.4043	0.3284	0.5484	0.2716	0.467	0.5336	0.2772	0.3045	0.4458
6645.46	0.2541	0.6556	0.191	0.2357	0.5045	0.4114	0.3308	0.3394	0.1972	0.355	0.4071	0.3275	0.2955	0.4978	0.3011	0.3248	0.368	0.4428	0.5757	0.6056	0.4142	0.4357	0.3396	0.401	0.3853	0.5736	0.3351	0.3844	0.5082	0.4109	0.3267	0.4756
6942.64	2.17116	0.967909	1.1041	1.29889	1.26708	1.45439	1.56107	1.36557	1.19972	1.53156	0.936334	1.25	1.58956	1.11503	1.02644	1.14474	1.21124	1.00545	1.35537	1.58728	1.38271	1.969	1.15477	1.44935	1.0059	0.856115	1.12905	1.48023	1.36906	0.862167	0.9573	0.811101
7565.11	0.5741	0.5827	0.3793	0.3113	0.3	0.22	0.31	0.3	1.4139	0.29	0.5262	0.3441	0.6217	0.2626	0.38	0.3783	0.5922	0.1131	0.8014	0.1081	0.7357	0.545	0.7324	0.5278	0.2413	0.1523	0.1908	0.2403	0.9149	0.418	1.2578	0.7463
7614.7	0.2355	0.1529	0.1224	0.0718	0.0744	0.0967	0.057	0.0989	0.6511	0.0802	0.2414	0.1385	0.8749	0.106	0.147	0.1953	0.2635	0.1182	0.4201	0.156	0.5417	0.1963	0.3593	0.3449	0.1624	0.2896	0.2262	0.2599	0.3321	0.1807	0.5243	0.3587
7940.28	0.4155	0.431	0.2613	0.2277	0.2678	0.0955	0.3444	0.2386	1.1948	0.074	0.368	0.234	0.3759	0.2829	0.4527	0.2607	0.5392	0.183	0.5858	0.0619	0.6656	0.3964	0.7233	0.4132	0.3508	0.1004	0.383	0.3399	0.8954	0.3264	1.3212	0.7016
7996.51	0.4686	0.2675	0.169	0.1307	0.1255	0.1228	0.1199	0.1768	0.6988	0.0975	0.565	0.2792	0.1661	0.1125	0.2243	0.2164	0.6294	0.1001	0.4751	0.0342	0.3041	0.37	0.4571	0.2426	0.0716	0.0851	0.2972	0.2253	0.4044	0.5517	0.6158	0.4966
8207.74	0.8875	1.062	0.1176	1.2273	0.5305	0.3751	0.2071	0.6341	0.2097	0.1785	0.2367	0.1739	0.1951	0.6128	0.3251	0.2918	0.1428	0.4513	0.1452	0.3827	0.1044	0.4256	0.2816	0.3086	0.5203	0.3384	0.2138	0.4383	0.264	0.2423	0.296	0.2059
8574.04	0.6957	0.6859	0.7294	1.7245	1.6241	1.9229	0.4783	1.392	0.5948	0.6489	1.794	1.05	0.7416	1.0825	0.9012	0.7928	0.4139	0.7613	0.587	0.7126	0.7635	0.7404	1.1272	0.6061	0.3879	1.9474	0.106	1.2081	0.6488	0.6586	0.9219	0.6438
8693.24	1.9225	1.8367	2.6107	2.2212	2.65	3.2639	3.444	2.5751	1.6618	2.35	2.6539	1.6148	1.9428	2.6956	2.4113	2.0566	1.7736	2.75	3.5	2.6033	2.6126	2.3431	2.5206	2.8052	2.5645	3.1499	2.6723	2.8182	2.2752	2.0088	2.2933	1.8309
8760.87	1.2622	1.042	1.2813	2.6083	1.8417	2.5552	2.0598	2.2602	0.9923	1.6449	1.6388	1.1041	1.1263	1.5798	1.5749	1.405	1.0356	1.9709	2.1523	2.0453	1.4013	1.2693	1.5734	1.5819	1.6725	2.6179	1.9141	2.0468	1.2308	1.3426	1.4203	1.3529
8812.92	2.0591	1.3983	2.1405	1.5568	2	2.6	2.8326	2.2859	1.45	2.1434	1.6672	1.2552	1.4394	2.2848	2.208	1.8116	1.5768	2.8	4.01	2.6611	2.3129	2.017	2.0899	3.0323	2.5728	2.7439	2.8297	2.4055	2.4363	1.4404	2.1415	1.8062
8915.68	3.4124	3.1206	1.6539	4.4355	3.2	2.945	3.0993	3.3105	1.4459	2.5697	2.6682	1.9726	1.9311	3.1165	2.6053	2.4959	1.1278	2.9159	2.5942	2.8749	1.8528	2.4508	2.1238	2.578	4.6214	2.7315	2.9476	2.7774	2.4437	2.2308	2.5162	2.2646
9136.04	2.8761	1.6223	1.5307	3.75	3	2.55	2.7416	2.9899	1.6229	2.8867	1.4167	1.5304	1.2085	2.5244	1.9648	2.1564	0.6897	2.1432	1.4382	2.5447	1.3871	1.615	1.7754	1.9037	4.163	3.0385	3.3808	2.9936	2.3909	1.5458	1.7371	2.1137
9427.06	3.4918	2.2238	2.4637	5.6732	5	4.1691	4.2473	4.1047	2.061	4.2551	1.7187	2.6982	2.5238	4.4736	3.0369	3.3175	1.1403	2.7	1.95	3.8954	2.2871	2.448	2.378	2.6389	4.4522	3.8255	3.9243	4.0184	3.6655	2.3781	2.3752	3.0242
9645.01	1.0398	0.7275	0.9399	1.9578	1.48	1.2366	1.1827	1.2736	0.5529	1.3703	0.787	1.0236	0.9697	1.3968	0.992	1.1077	0.3512	0.9661	0.5848	1.1424	0.7538	0.8362	0.7659	0.8212	1.37	1.0382	1.4112	1.2202	1.0623	1.0281	0.806	1.1158
9715.39	0.929	0.8608	0.9911	1.7172	1.1698	0.8916	1.3729	1.0285	0.4833	1.2794	0.8907	1.1903	0.8591	1.8269	1.2066	1.1511	0.4312	0.9703	0.6339	1.1142	0.9753	0.8014	0.7751	0.8442	1.1463	0.7848	1.1403	0.9359	1.0213	1.3517	0.7645	1.0032
10826.2	0.4736	0.7342	0.0961	0.0465	0.0697	0.0395	0.1083	0.0864	0.4191	0.0778	0.1886	0.1394	0.4217	0.1169	0.5022	0.239	0.5443	0.0352	0.3036	0.1544	0.0948	0.3679	0.2226	0.2904	0.0709	0.0232	0.0371	0.0343	0.1489	0.1412	0.0962	0.0362
11507.1	0.1763	3.9738	0.4853	1.265	0.0896	0.0447	0.0214	0.3931	0.0166	0.0615	1.689	5.6432	0.0809	0.0715	0.1351	1.3786	4.1798	0.1132	0.3656	0.0488	0.096	1.8704	0.5	0.9718	0.1095	0.0139	0.0119	0.0618	0.0868	1.8432	0.0066	0.4351
11680.6	0.0869	2.8914	0.292	0.5708	0.1258	0.0633	0.0565	0.1943	0.0394	0.0899	0.6079	2.7697	0.1294	0.0212	0.1002	0.5443	2.8066	0.1253	0.3006	0.0197	0.0366	1.3681	0.1981	0.5786	0.0172	0.0494	0.0573	0.0685	0.0271	0.8716	0.001	0.2338
13853.4	4.7075	1.2751	1.7961	2.1502	2.6619	2.7973	3.2735	3.0859	2.5989	2.9282	1.9491	1.9965	2.6997	2.1839	2.253	2.4285	2.5795	2.157	2.9341	3.1457	2.3656	3.2883	2.5819	3.1562	2.338	2.4919	2.9051	2.8207	2.4655	1.6387	1.8685	2.0043
14030.7	2.6129	2.0189	3.1563	1.97	3.1208	3.3678	3.1898	2.8865	2.119	3.0321	2.0256	2.0942	3.1438	3.3363	3.46	3.2866	2.504	2.9622	2.1437	2.9838	3.2412	2.5038	2.4329	2.7195	2.7947	2.6229	2.7306	2.8153	2.4119	1.9378	2.0318	2.3113
15103.4	0.8255	0.7699	0.5445	0.3028	0.3082	0.1909	0.3468	0.2962	2.377	0.2646	0.7988	0.3922	0.7178	0.3171	0.448	0.4823	0.9683	0.2109	1.3243	0.206	1.0458	0.7704	1.2057	0.9556	0.4419	0.2175	0.4034	0.3337	1.3343	0.8958	1.9941	1.4616
15914.1	0.6524	0.6567	0.3258	0.2885	0.1811	0.0915	0.2013	0.2171	2.2776	0.1038	0.7924	0.2884	0.5518	0.1896	0.4186	0.2994	0.9539	0.0551	1.0588	0.1432	0.8476	0.5912	1.1589	0.6929	0.3835	0.0963	0.4115	0.2755	1.2438	0.6269	1.8693	1.2959
16481.2	0.1474	0.1919	0.1111	0.1206	0.0594	0.0457	0.0849	0.0627	0.7375	0.0326	0.2244	0.0662	0.1499	0.1137	0.1716	0.0953	0.2051	0.0063	0.2332	0.0269	0.2761	0.1418	0.2765	0.1426	0.1984	0.0758	0.1487	0.1782	0.4582	0.2061	0.6749	0.5362
17094.7	0.283367	0.324393	0.438196	0.976549	0.805442	1.21007	0.27451	0.774367	0.554994	0.319095	1.23591	0.51789	0.349146	0.55621	0.381041	0.466063	0.201624	0.330933	0.283019	0.397265	0.442583	0.325885	0.729389	0.39571	0.299396	1.14504	0.128345	0.672911	0.431589	0.449105	0.573742	0.482894
17208.2	0.694518	0.772404	1.1044	0.840854	1.23119	1.93628	0.97884	1.20801	0.955565	0.960435	1.96132	0.793005	0.871056	1.14062	0.984087	1.03247	0.559377	0.92424	0.907237	1.02301	1.08921	0.878617	1.27239	1.07404	0.940997	1.70049	0.388599	1.16398	0.905366	0.965158	1.05058	1.001
17350.1	0.940206	1.09203	1.842	0.498691	0.933579	1.64889	2.37419	1.28581	1.16297	1.62619	2.01699	0.789008	1.22201	1.41156	1.48307	1.21929	1.12819	1.73065	2.08411	1.55866	1.52375	1.31027	1.47425	1.79623	1.87762	1.51091	2.11592	1.54267	1.22776	1.29197	1.30581	1.34773
21786.6	0.1445	0.1148	0.1466	0.227	0.2635	0.1757	0.2085	0.179	0.1303	0.2139	0.1294	0.2201	0.1784	0.2858	0.3278	0.1977	0.1399	0.1639	0.1345	0.1709	0.2429	0.1391	0.1418	0.1841	0.1926	0.2518	0.2581	0.2459	0.178	0.1473	0.2036	0.1567
22226.2	0.3539	0.2756	0.3029	0.4408	0.3295	0.3129	0.3697	0.3016	0.3394	0.3284	0.3247	0.3051	0.3243	0.3292	0.29	0.3477	0.3413	0.3337	0.4237	0.4238	0.3891	0.4365	0.3679	0.3893	0.3327	0.3326	0.354	0.361	0.3699	0.3437	0.4302	0.3624
22835.9	0.2442	0.2781	0.2178	0.3343	0.3382	0.3296	0.388	0.3144	0.2838	0.3253	0.2786	0.323	0.2462	0.2823	0.3254	0.3379	0.2354	0.2805	0.2929	0.3208	0.2683	0.2599	0.2561	0.2731	0.3224	0.3625	0.3276	0.3894	0.3518	0.2272	0.3107	0.2712
23053.4	0.2086	0.3374	0.249	0.3233	0.2167	0.2593	0.2634	0.248	0.2489	0.2388	0.346	0.3973	0.2519	0.2964	0.214	0.3112	0.3087	0.2355	0.2333	0.3063	0.2256	0.2601	0.2596	0.2629	0.2624	0.3047	0.2766	0.3216	0.2463	0.3023	0.2764	0.2237
25343	0.149368	0.342807	0.497963	0.316815	0.287767	0.280619	0.272562	0.239594	0.367781	0.282646	0.359962	0.477353	0.287412	0.237204	0.394911	0.352689	0.302463	0.275074	0.101153	0.315812	0.310953	0.279074	0.277956	0.193441	0.337424	0.271159	0.213344	0.284852	0.323116	0.219279	0.259715	0.313062
28146.2	3.3486	8.493	7.6431	8.7535	13.3583	11.2965	11.5385	9.0996	8.2566	9.1038	5.6186	8.6085	9.261	13.6644	12.8416	9.8067	4.8251	7.1702	4.4297	7.396	11.5439	4.8424	5.8285	6.3155	8.2346	11.7255	7.8722	10.2047	10.3794	3.4446	8.355	6.9817
28966.4	0.6018	1.8302	2.0036	1.4174	2.2879	2.0148	1.8454	1.6003	1.67	1.8842	1.4287	2.089	2.453	2.3747	2.4484	2.1229	1.3451	1.619	0.9225	1.5133	2.5029	0.9915	1.3221	1.3225	1.3101	2.0285	1.3698	1.6276	1.9238	0.7998	1.7004	1.4868
33326.8	1.8517	1.1769	1.1924	1.7498	0.9973	1.1109	1.4272	1.2656	1.4343	1.3283	1.4752	1.2642	1.3261	0.9089	0.8057	1.3148	1.7947	1.5041	2.2189	1.8527	1.2709	1.9074	1.6658	1.7926	1.3832	0.9453	1.4317	1.4845	1.4134	1.8123	1.6474	1.4486
34420.3	0.2893	0.2553	0.2278	0.3368	0.2027	0.2514	0.2187	0.2239	0.2143	0.2244	0.3054	0.2667	0.1771	0.1588	0.1442	0.2432	0.3189	0.2347	0.3784	0.3445	0.1896	0.3587	0.309	0.2947	0.2792	0.2636	0.2704	0.2668	0.26	0.4535	0.2835	0.2657
37050.2	0.0589	0.0534	0.0339	0.1231	0.127	0.1183	0.1319	0.122	0.0951	0.0856	0.0477	0.0408	0.0537	0.1328	0.0812	0.0984	0.043	0.0702	0.05	0.0605	0.1076	0.0404	0.0709	0.0699	0.0958	0.1784	0.0717	0.1013	0.096	0.083	0.0779	0.094
37544.9	0.0897	0.0659	0.027	0.1908	0.1822	0.1299	0.1362	0.1406	0.125	0.1181	0.0403	0.0623	0.0912	0.1664	0.1166	0.11	0.025	0.0813	0.064	0.0893	0.0865	0.0536	0.0508	0.0615	0.1301	0.1904	0.0901	0.132	0.0972	0.0715	0.1165	0.0846
39875.9	0.082	0.1568	0.1606	0.1067	0.0776	0.0984	0.1164	0.1057	0.1154	0.1357	0.1372	0.2165	0.1499	0.1111	0.0988	0.1395	0.0843	0.1101	0.0835	0.1593	0.1427	0.1264	0.1129	0.1139	0.1076	0.0616	0.0944	0.0713	0.1262	0.1127	0.1427	0.0889
42044.1	0.0661	0.0654	0.0503	0.0689	0.2039	0.1498	0.1274	0.1489	0.1308	0.0975	0.0629	0.0632	0.0878	0.1504	0.1256	0.114	0.0367	0.0907	0.0651	0.0916	0.1113	0.0613	0.0546	0.0851	0.0864	0.2029	0.0841	0.1264	0.1001	0.0492	0.1137	0.0855
43549.4	0.0837	0.1074	0.2721	0.0967	0.3155	0.1948	0.2875	0.1886	0.176	0.307	0.1248	0.2881	0.1972	0.4095	0.6047	0.2992	0.1966	0.1952	0.1196	0.167	0.3467	0.1173	0.1479	0.1756	0.3322	0.4838	0.4181	0.363	0.2281	0.201	0.2207	0.2361
44462.6	0.1827	0.1428	0.1643	0.1596	0.1605	0.1357	0.1493	0.1527	0.2268	0.1933	0.1626	0.1659	0.1468	0.1436	0.1856	0.1555	0.2114	0.1743	0.2186	0.1958	0.1871	0.1891	0.1609	0.1902	0.1675	0.183	0.1972	0.1831	0.1997	0.2291	0.2309	0.2176
45387.3	0.1065	0.1834	0.1854	0.1475	0.2764	0.293	0.2631	0.2317	0.2238	0.2268	0.1763	0.1547	0.174	0.2748	0.25	0.2088	0.1555	0.1633	0.1575	0.1976	0.2435	0.1374	0.1634	0.1679	0.2308	0.3752	0.1849	0.2675	0.2174	0.1734	0.2556	0.1835
47540.3	0.0675	0.1001	0.142	0.0708	0.1085	0.0785	0.0744	0.0947	0.0946	0.0965	0.0931	0.0887	0.0973	0.0968	0.1372	0.0886	0.1094	0.1067	0.0681	0.1092	0.1027	0.0673	0.0671	0.0784	0.1135	0.1056	0.078	0.0892	0.0866	0.0568	0.1023	0.0908
50702.5	0.3756	0.6725	1.2711	0.4338	0.2278	0.2379	0.3088	0.2679	0.6138	0.4581	0.9358	0.7743	0.5121	0.2692	0.4999	0.4627	0.7011	0.3579	0.2712	0.4657	0.3977	0.478	0.4228	0.3462	0.4697	0.2346	0.2752	0.2615	0.507	0.8122	0.3937	0.5763
56356.7	0.1565	0.4378	0.3167	0.3316	0.8734	0.6639	0.5244	0.5333	0.3907	0.4818	0.2029	0.3676	0.4572	0.8308	0.7456	0.5288	0.2204	0.3896	0.1685	0.2686	0.6119	0.1896	0.283	0.3009	0.4871	0.7511	0.3943	0.474	0.4816	0.159	0.3917	0.3673
58848.6	0.1386	0.1096	0.1317	0.0555	0.05	0.046	0.0418	0.0893	0.0988	0.0924	0.118	0.1186	0.0813	0.0614	0.0748	0.0633	0.1559	0.099	0.1007	0.0502	0.0589	0.153	0.118	0.1249	0.0531	0.0526	0.1033	0.0533	0.0611	0.1222	0.0666	0.0635
66583	5.6631	3.3282	2.9456	4.2534	2.3247	2.9161	3.6328	3.8291	3.7913	3.6625	4.2638	3.2013	3.5773	2.1931	2.2218	3.2951	4.9144	4.4445	6.0249	4.4838	3.1836	5.0326	4.5612	4.9952	4.0825	2.5736	4.3046	3.852	3.4461	4.9312	4.2724	4.0823
75789.7	0.2898	0.1548	0.1036	0.3187	0.1073	0.161	0.1643	0.2114	0.1465	0.1828	0.12	0.1149	0.113	0.1307	0.1019	0.1295	0.0721	0.1268	0.1539	0.172	0.0974	0.1835	0.1881	0.2119	0.2188	0.1833	0.2029	0.1932	0.1659	0.1589	0.1798	0.1645
79385.8	0.5167	0.4194	0.4297	0.3921	0.2079	0.3541	0.4962	0.3855	0.433	0.4497	0.5082	0.4357	0.4371	0.3422	0.2631	0.3766	0.3782	0.4504	0.4089	0.4462	0.3968	0.4468	0.4737	0.4903	0.4621	0.2964	0.3906	0.3511	0.432	0.3884	0.45	0.4275
84225.9	0.05	0.058	0.0439	0.0481	0.1051	0.1041	0.0899	0.0908	0.0851	0.065	0.0563	0.0461	0.0655	0.1068	0.062	0.0644	0.0405	0.0689	0.1068	0.0542	0.0895	0.0602	0.077	0.0861	0.082	0.1227	0.0709	0.0802	0.0842	0.068	0.111	0.0805
89088.3	0.0734	0.0325	0.0319	0.0511	0.0195	0.0349	0.0471	0.0393	0.0355	0.0403	0.0279	0.0331	0.0259	0.0267	0.0224	0.0234	0.0498	0.0327	0.0503	0.0541	0.0138	0.0505	0.039	0.0441	0.0401	0.0246	0.0399	0.0482	0.0295	0.0449	0.034	0.036
94711.6	0.1284	0.1154	0.1032	0.1155	0.1614	0.1554	0.1656	0.1813	0.1432	0.1477	0.1007	0.1148	0.1559	0.1368	0.1403	0.1432	0.1068	0.1786	0.1448	0.1226	0.1536	0.0983	0.1398	0.1682	0.1692	0.1477	0.1448	0.1595	0.1437	0.1052	0.175	0.1463
99854.3	0.1026	0.0499	0.0541	0.0582	0.0375	0.048	0.0509	0.0432	0.0477	0.0528	0.0592	0.0511	0.0471	0.0266	0.0287	0.0391	0.1097	0.0624	0.1083	0.0638	0.0338	0.0866	0.0641	0.0686	0.0612	0.032	0.0652	0.0598	0.0471	0.1239	0.0703	0.069
107358	0.014	0.0192	0.0168	0.0071	0.0254	0.0304	0.0386	0.0182	0.0283	0.0299	0.0183	0.0352	0.0331	0.0231	0.0293	0.0232	0.0101	0.0322	0.024	0.021	0.0311	0.0104	0.0216	0.0247	0.0253	0.017	0.0164	0.0247	0.031	0.0234	0.0249	0.0232
110461	0.0129	0.0045	0.003	0.0052	0.0107	0.017	0.0198	0.0074	0.0228	0.0134	0.0073	0.0131	0.0089	0.0095	0.0037	0.0054	0.0138	0.0128	0.0241	0.0138	0.0124	0.0121	0.0112	0.0124	0.015	0.0065	0.0113	0.0137	0.0194	0.0172	0.0226	0.0169
111628	0.0053	0.0056	0.0035	0.0016	0.0214	0.0202	0.0158	0.013	0.0124	0.0073	0.0055	0.0096	0.004	0.0091	0.0123	0.0105	0.0058	0.0117	0.0176	0.0151	0.014	0.0086	0.009	0.0119	0.0097	0.0116	0.0099	0.0151	0.0153	0.0185	0.0169	0.0124
117389	0.0321	0.021	0.033	0.0199	0.0094	0.0116	0.0179	0.0155	0.0176	0.0169	0.0262	0.0253	0.0313	0.0093	0.0052	0.016	0.0322	0.0165	0.0207	0.0251	0.0134	0.0274	0.0226	0.0187	0.0172	0.0116	0.0072	0.0086	0.0252	0.0384	0.006	0.0188
123155	0.0119	0.01	0.0044	0.0052	0.0124	0.0117	0.0148	0.0107	0.0138	0.0128	0.0072	0.0048	0.0079	0.0083	0.0117	0.0089	0.0122	0.0163	0.0106	0.0002	0.0127	0.0021	0.0079	0.0059	0.0075	0.0163	0.0064	0.0145	0.0098	0.0071	0.0079	0.0068
132761	0.4141	0.1446	0.1367	0.2101	0.1097	0.2037	0.2035	0.2266	0.1587	0.2387	0.1961	0.1286	0.1887	0.0947	0.0964	0.1548	0.2869	0.2722	0.4229	0.2291	0.1481	0.2893	0.2576	0.3287	0.2002	0.1026	0.265	0.2161	0.184	0.3003	0.2527	0.2359
146390	0.0805	0.0377	0.0347	0.0483	0.0266	0.0513	0.0539	0.0454	0.0435	0.0579	0.0542	0.0396	0.0664	0.0339	0.0213	0.033	0.0512	0.0557	0.0725	0.0488	0.0442	0.0554	0.0549	0.0675	0.0424	0.0366	0.0587	0.0452	0.049	0.0541	0.0682	0.0481
160928	0.011	0.0104	0.0053	0.012	0.0142	0.0115	0.0193	0.0191	0.0135	0.013	0.01	0.0183	0.014	0.011	0.0112	0.0125	0.0113	0.0162	0.0232	0.0154	0.0202	0.0167	0.0092	0.0199	0.0129	0.0115	0.015	0.0202	0.0126	0.0151	0.0194	0.0113

## Sheet: SN
M/Z	5290 Gp2#1	5442 Gp2#1	5598 Gp2#1	3159 Gp0#1	7506 Gp0#1	7513 Gp0#1	7131 Gp0#1	Pool Gp0#1	5653 Gp2#2	5810 Gp2#2	5870 Gp2#2	5512 Gp1#4	5649 Gp1#4	6506 Gp1#4	6410 Gp1#4	Pool Gp1#4	5440 Gp1#1	5447 Gp1#1	5450 Gp1#1	5472 Gp1#1	5493 Gp1#1	Pool Gp2#1	Pool Gp2#2	Pool Gp1#1	4330 Gp0#4	3491 Gp0#4	7449 Gp0#4	Pool Gp0#4	5876 Gp2#3	6038 Gp2#3	6114 Gp2#3	Pool Gp2#3
2017.14	0.35	0.12	0.41	0.16	0.001	0.02	0.08	0.1	0.08	0.001	0.45	0.2	0.43	0.001	0.3	0.37	0.75	0.24	0.37	2.32	1.23	1.13	3.43	2.46	0.69	0.001	0.56	0.11	0.37	0.77	0.3	0.03
2089.52	3.74	2.03	2.92	2.39	2.24	2.23	2.57	2.57	1.52	2.74	2.65	1.21	2.39	1.85	1.45	2.18	2.7	2.67	2.6	2.11	1.85	2.75	2.46	2.1	2.08	1.35	2.66	1.44	2.05	2.84	2.08	1.46
2223.04	2.38	2.87	2.98	3.38	3.5	3.06	2.77	3.11	2.35	2.36	2.38	2.37	2.62	2.81	3.35	3.11	1.53	2.72	1.39	2.18	2.69	1.69	2.84	2.43	2.57	1.77	2.57	1.88	2.12	1.4	1.91	1.79
2236.47	3.4	1.62	2.08	1.9	1.8	1.81	2.06	1.93	1.08	1.22	1.09	1.28	1.29	1.1	1.72	1.28	2.44	2.01	2.51	2.88	1.39	2.39	2.74	2.68	1.62	0.86	1.56	1.61	1.24	2.67	1.59	1.47
2437.5	3.59	3.59	4.68	3.18	3.33	3.24	2.93	2.94	2.83	3.15	3.09	2.86	2.99	2.74	3.3	3.21	3.72	3.45	2.93	3.51	3.13	3.77	3.31	3.21	2.84	2.44	3.01	2.62	2.59	2.95	2.56	2.75
2550.22	2.76	2.94	3.12	2.29	3.54	2.9	2.53	2.93	2.11	3.1	1.66	2.47	2.69	2.95	2.42	2.61	2.21	2.96	2.08	2.49	2.63	2.52	2.86	2.53	2.38	2.62	2.71	2.51	2.35	1.4	1.93	1.95
2679.96	2.05	2.77	3.13	2.57	3.91	3.35	2.46	3.17	1.7	1.4	1.03	2.03	2.38	3.18	2.55	2.48	2.12	2.73	1.69	3.21	3.55	2.07	3.32	2.67	2.63	1.23	1.37	2.58	2.23	1.16	1.88	1.7
2791.04	1.04	2.21	2.54	2.08	3.53	2.83	2.03	2.42	0.96	0.53	0.03	0.56	2.23	1.45	2.78	2.58	0.64	2.32	0.18	1.06	2.05	0.37	0.62	0.42	0.58	0.54	0.15	0.53	1.08	0.59	0.75	0.53
2946	3.77	2.69	4.01	2.97	3.14	3.17	2.82	3.03	1.47	1.95	2.16	1.83	2.46	2.52	2.74	2.86	2.97	3.55	1.89	2.77	2.96	2.79	3.24	3.15	2.12	2.41	2.63	2.15	2.52	1.57	1.59	2.76
3093.47	4.64	3.76	5.21	4.01	5.27	4.48	3.84	4.32	3.26	4.55	3.46	3.28	3.47	3.95	4.09	4.08	4.26	4.74	3.56	3.66	3.99	3.09	4.14	4.14	3.27	3.95	3.73	3.65	3.32	3.14	2.64	2.79
3213.11	1.16	2.11	2.33	1.62	2.8	2.19	1.36	2.37	1.31	2.45	1.18	1.53	2.08	3.08	2.59	2.73	1.4	2.35	1.61	1.26	1.21	0.74	1.06	1.82	1.32	1.75	1.51	2.16	1.65	1.05	1.17	2.01
3377.57	3.83	3.67	2.27	1.39	1.63	1.36	1.35	1.53	1.38	1.35	1.1	1.71	2.09	1.74	2.45	1.64	2.11	1.38	2.05	1.69	1.12	2.19	1.7	1.05	1.19	1.65	1.08	1.01	1.13	1.11	1.27	1.34
3452.83	4.96	5.6	1.59	2.11	2.04	1.76	1.43	2.35	2.4	2.2	3.89	1.75	2.54	0.94	1.51	2.49	4.05	2.08	3.62	1.42	1.64	3.85	2.92	2.05	0.78	1.13	0.87	1.06	0.99	2.34	2.01	2.06
3562.83	2.64	2.72	3.67	3	3.05	3.33	2.8	3.12	2.17	2.37	1.34	2.33	2.57	2.82	2.99	2.71	2.12	2.87	1.75	2.35	2.32	2.5	2.45	2.42	2.51	2.5	1.97	2.39	2.19	1.31	1.93	2.15
3832.49	3.58	2.2	3.25	2.85	3.37	3.36	2.95	3.39	2.3	2.95	3.01	1.64	2.45	2.65	2.74	2.9	2.87	3.38	3.28	2.29	2.95	2.36	3.21	2.84	2.69	3.17	2.09	2.83	2.3	1.25	2.33	2.54
3850.42	5.06	2.39	3.05	3.99	2.21	2.39	3.43	3.53	2.76	3.69	1.99	2.42	2.47	2.14	2.38	2.81	4.58	4.01	4.18	3.24	1.97	3.45	4.23	3.67	3.27	2.61	3.38	2.66	2.61	2.35	2.69	2.37
3902.75	2.86	0.96	1.1	1.61	0.78	1.3	1.1	1.3	2.55	2.55	0.86	0.6	2.15	1.53	1.57	1.53	0.61	1.96	1.92	1.69	1.24	1.04	1.62	1.82	1.86	3.31	1.69	1.96	0.58	0.32	0.73	0.73
4160.7	17.1	1.19	2.33	3.29	3.78	3.86	6.02	4.05	12.21	7.86	5.57	4.54	9.81	1.96	3.4	4.48	3.66	4.36	3.45	2.48	6.36	2.26	8.28	2.99	5.79	19.77	1.77	8.68	3.63	2.84	3.08	3
4192.01	2.99	11.22	3.43	1.89	1.43	1.2	1.36	1.54	3.36	2.02	1.95	1.43	12.87	3.3	1.54	3.81	4.35	2.58	4.24	3.07	8.4	3.32	2.48	3.89	2.68	8.23	2.56	3.74	1.56	3.21	1.16	1.76
4475.78	4.68	4.06	5.16	5.18	3.41	3.07	3.19	3.12	1.67	3.79	3.28	4.1	2.7	3.08	3.33	3.22	5.08	3.95	3.64	2.9	2.83	3.18	2.54	2.95	2.39	3.01	1.98	2.79	2.7	2.28	2.61	2.55
4720.1	3.9	2.94	3.06	7.16	5.5	4.1	4.1	5.03	2.68	3.92	2.37	3.6	2.5	4.03	3.66	3.25	2.18	3.32	2.31	3.54	2.5	2.15	2.49	2.42	3.73	3.59	3.11	3.69	3.25	1.19	1.71	2.93
5110.35	5.58	6.43	3.89	1.61	1.15	2.11	1.47	1.32	3.31	2.59	2.64	2.05	4.19	2.09	2.9	2.44	2.87	2.35	3.34	2.38	2.82	3.82	2.67	2.46	2.01	2.14	1.28	2.14	1.92	1.12	1.35	2.17
5581.6	0.74	3.16	0.78	0.11	0.76	0.69	0.26	0.4	0.39	0.66	0.22	0.59	0.82	0.55	0.69	0.72	0.64	1.03	0.56	0.12	0.69	0.91	0.33	0.41	0.85	0.24	0.28	0.42	0.66	0.07	0.98	0.39
5773.82	1.01	8.58	0.64	4.35	1.05	0.61	0.69	1.48	0.75	0.48	3.55	14.17	0.54	0.53	0.62	3.05	9.03	0.62	0.43	0.37	0.36	3.54	1.13	1.67	0.54	0.55	0.12	0.6	0.64	2.53	0.54	1.15
5848.29	1.07	6.64	0.82	1.94	0.67	0.66	0.74	0.85	0.95	0.76	2.03	6.39	0.58	0.64	0.69	1.85	5.59	1.07	1.61	1.03	0.75	2.59	0.59	1.5	0.58	1.08	0.73	0.95	0.46	1.48	0.52	1.39
6450	2.05	3.08	1.64	2.02	1.93	2.16	1.98	2.26	0.8	1.6	2.09	1.53	1.32	1.82	1.38	2.08	1.57	3.22	2.85	2.71	1.72	2.11	1.59	1.86	1.56	3.5	1.37	2.33	2.55	0.92	1.49	2.27
6645.46	1.75	3.64	0.85	1.77	2.39	2.28	1.7	2.24	1.08	1.76	2.2	1.93	1.12	2.31	1.38	1.56	2.02	2.97	3.62	3.05	1.77	1.89	1.82	1.89	1.88	3.77	1.73	1.97	2.49	1.41	1.64	2.48
6942.64	15.55	4.77	5.09	10.2	6.31	8.44	8.37	9.43	6.86	7.89	4.7	5.24	5.85	5.39	4.89	5.68	6.61	5.71	8.8	8.17	6.19	8.84	6.42	7.07	4.39	5.43	5.98	7.85	6.98	2.78	4.97	4.34
7565.11	4.48	3.61	1.92	2.7	1.23	0.5	1.63	1.32	8.87	0.95	3.18	2.2	2.67	1.39	1.96	2.03	3.64	0.87	5.56	0.61	3.63	2.64	4.42	2.78	1.32	1.15	1.1	1.4	5.06	1.55	7.1	4.37
7614.7	1.85	0.95	0.62	0.63	0.41	0.63	0.34	0.76	4.11	0.45	1.47	0.89	3.78	0.56	0.76	1.05	1.63	0.91	2.93	0.89	2.69	0.96	2.19	1.82	0.9	2.21	1.32	1.52	1.85	0.67	2.98	2.11
7940.28	3.43	2.8	1.4	2.11	1.57	0.66	2.12	1.94	7.94	0.43	2.33	1.55	1.7	1.58	2.44	1.46	3.47	1.49	4.23	0.37	3.49	2.01	4.6	2.27	2.02	0.81	2.33	2.09	5.21	1.25	7.84	4.31
7996.51	3.89	1.75	0.92	1.23	0.75	0.85	0.74	1.45	4.69	0.58	3.61	1.86	0.76	0.64	1.22	1.22	4.08	0.82	3.45	0.2	1.61	1.89	2.94	1.35	0.42	0.69	1.82	1.4	2.37	2.12	3.69	3.08
8207.74	7.61	7.14	0.66	11.91	3.26	2.71	1.33	5.4	1.45	1.09	1.55	1.18	0.91	3.58	1.82	1.69	0.95	3.82	1.08	2.35	0.57	2.23	1.86	1.76	3.11	2.85	1.34	2.8	1.59	0.95	1.82	1.31
8574.04	6.31	4.84	4.35	17.9	10.69	14.84	3.24	12.65	4.37	4.16	12.35	5.77	3.67	6.68	5.3	4.83	2.9	6.82	4.55	4.6	4.46	4.07	7.86	3.62	2.44	17.48	0.7	8.17	4.13	2.65	5.98	4.31
8693.24	17.76	13.16	15.92	23.58	15.64	25.77	23.72	23.92	12.49	13.6	18.57	11.47	9.79	16.97	14.42	12.73	12.65	23.25	24.73	17.1	15.59	13.09	17.89	17.02	16.39	28.84	17.93	19.42	14.75	8.18	15.16	12.48
8760.87	11.79	7.53	7.9	28.09	12.58	20.48	14.35	21.29	7.53	10.84	11.56	7.89	5.72	10.06	9.5	8.77	7.45	18.21	17.03	13.54	8.47	7.15	11.28	9.68	10.78	24.25	12.94	14.25	8.05	5.5	9.47	9.3
8812.92	19.38	10.17	13.33	16.93	12.1	18.98	19.85	21.69	10.05	14.24	11.84	9.02	7.38	14.66	13.42	11.38	11.43	25.07	27.94	17.74	14.1	11.44	15.1	18.68	16.71	25.65	19.27	16.88	16.07	5.93	14.39	12.52
8915.68	32.65	23.03	10.49	49.19	19.74	24.32	22.09	32.09	11.29	17.35	19.24	14.31	10.06	20.35	16.07	15.9	8.29	27.7	20.91	19.47	11.52	14.1	15.59	16.09	30.47	26.05	20.37	19.84	16.37	9.26	17.2	15.94
9136.04	28.53	12.34	10.12	41.09	19.14	20.12	20.25	30.35	13.17	20.14	10.51	11.34	6.5	17.12	12.5	14.17	5.24	21.15	11.91	17.79	8.99	9.57	13.5	12.25	28.33	30.23	24.1	22.17	16.58	6.55	12.28	15.35
9427.06	36.35	17.62	17.19	69.81	34.73	38.35	32.91	44.07	17.65	31.05	13.33	20.56	14.24	31.89	20.16	22.71	9.03	27.37	14.59	28.4	15.7	15.1	18.92	17.68	31.64	40.29	29.15	31.27	26.6	10.34	17.55	22.95
9645.01	11.24	5.95	6.83	25.27	12.12	11.95	9.52	14.33	4.92	10.34	6.29	7.96	5.67	10.35	6.8	7.81	2.87	10.41	5.14	8.59	5.4	5.32	6.31	5.67	10.05	11.41	10.83	9.86	7.98	4.55	6.15	8.74
9715.39	10.17	7.11	7.32	22.49	9.75	8.77	11.18	11.77	4.36	9.75	7.19	9.33	5.07	13.73	8.36	8.2	3.56	10.59	5.62	8.46	7.09	5.15	6.46	5.89	8.5	8.75	8.82	7.65	7.75	6.03	5.9	7.94
10826.2	6.4	7.19	0.9	0.81	0.77	0.52	1.09	1.3	4.79	0.72	1.81	1.22	3.02	1.1	4.16	2.02	5.38	0.48	3.1	1.4	0.89	2.8	2.26	2.4	0.63	0.33	0.34	0.35	1.37	0.7	0.9	0.34
11507.1	2.76	43.78	5.46	27.01	1.22	0.73	0.25	7.22	0.22	0.65	18.27	53.23	0.67	0.79	1.27	13.11	46.81	1.81	4.11	0.5	1.09	15.97	5.85	8.99	1.11	0.24	0.12	0.73	0.92	9.72	0.07	4.69
11680.6	1.42	32.77	3.44	12.86	1.81	1.06	0.68	3.77	0.54	0.98	6.78	26.58	1.1	0.24	0.97	5.32	32.39	2.09	3.45	0.21	0.44	12.01	2.4	5.51	0.18	0.87	0.61	0.84	0.3	4.67	0.001	2.6
13853.4	131.14	23.39	26.89	59.14	45.13	56.38	48.82	73.62	42.65	42.44	26.22	24.83	26.8	31.68	31.9	29.87	44.09	49	48.29	42.08	34.18	46.25	37.75	41.78	28.55	50.66	40.01	41.49	33.68	11.05	24.84	26.38
14030.7	73.67	38.8	48.03	54.74	53.48	68.98	48.28	69.65	35.29	44.41	27.67	26.59	31.58	48.94	49.56	40.92	43.4	68.2	36.52	40.43	47.56	35.84	36.12	36.4	34.54	53.93	37.94	41.82	33.28	13.33	27.36	30.8
15103.4	25.08	20.98	9.19	9.02	5.67	4.34	5.82	7.79	43.45	4.17	11.87	5.8	7.77	4.96	6.9	6.45	18.47	5.28	26.74	3.02	16.88	11.69	19.69	13.73	5.91	4.81	5.96	5.34	19.6	7.01	29.05	21.08
15914.1	21.01	24.9	5.98	9.06	3.53	2.26	3.65	6.1	44.8	1.74	12.58	4.82	6.35	3.12	6.82	4.23	19.61	1.47	22.59	2.23	14.78	9.39	20.43	10.52	5.45	2.25	6.37	4.66	19.15	5.44	28.95	19.88
16481.2	4.95	7.56	2.17	3.94	1.21	1.2	1.63	1.85	15.32	0.57	3.74	1.2	1.8	1.94	2.91	1.4	4.46	0.18	5.17	0.44	5.1	2.33	5.15	2.26	2.95	1.84	2.38	3.14	7.31	1.85	10.93	8.59
17104.1	10.75	14.3	9.74	32.57	17.85	35.14	5.9	24.84	12.59	6.65	22.74	10.57	4.89	10.54	7.14	7.71	5.2	10.13	7.07	7.07	9.54	6.3	14.9	7.04	5.06	30.29	1.72	12.81	7.45	4.18	9.53	8.98
17287.6	29.8	40.27	31.42	22.45	23.05	52.53	36.84	42.56	24.73	24.06	34.9	16.15	13.48	22.38	23.56	17.2	19.39	39.68	34.71	22.94	27.18	19.17	28.11	23.32	20.26	42.46	19.17	24.44	18.38	10.47	20.35	19.87
21786.6	5.56	3.19	4.21	4.07	5.2	3.44	3.06	4.01	2.34	5.32	3.35	3.08	2.55	4.1	6.01	4.01	4.25	4.87	3.09	2.33	3.96	2.49	3.22	3.67	3.47	5.25	6.85	4.25	2.51	2.66	2.6	3.25
22226.2	14.41	8.1	8.88	8.33	7.06	6.24	5.65	7.16	6.37	8.31	9.05	4.47	4.72	4.82	5.42	7.18	11	10.18	10.18	5.89	6.46	8.17	8.51	8.13	6.25	7.08	9.57	6.55	5.45	6.53	5.75	7.89
22835.9	10.81	8.72	6.54	6.8	7.47	6.71	6.23	8	5.51	8.4	8.05	4.85	3.66	4.23	6.21	7.11	7.85	8.73	7.36	4.54	4.55	5.14	6.05	6.03	6.21	7.89	9.04	7.33	5.28	4.57	4.32	6.07
23053.4	9.53	10.8	7.57	6.82	4.84	5.34	4.33	6.52	4.89	6.22	10.09	6.05	3.78	4.49	4.12	6.6	10.4	7.44	6.06	4.38	3.86	5.25	6.2	5.87	5.1	6.71	7.7	6.2	3.73	6.18	3.88	5.06
25055.8	8.77	10.58	13.96	5.52	4.87	4.45	3.27	5.29	6.5	5.86	10.29	5.22	3.48	3.56	6.7	5.93	9	8.32	2.44	3.63	3.89	4.13	6.55	3.69	5.74	6.04	5.11	4.12	4.18	3.68	2.99	5.73
25485.7	7.32	13.61	16.84	7.87	6.17	5.65	4.56	6.42	6.83	7.02	12.74	6.99	3.83	4.21	7.4	7.83	11.14	8.95	2.77	4.8	5.44	5.38	7.37	4.52	6.24	6.48	5.61	4.63	5.12	4.65	3.17	7.19
28146.2	185.62	356.28	299.92	229.48	364.12	289.42	234.97	295.87	206.15	290.05	203.43	170.05	171.07	264.16	305.13	249.84	203.63	293	157.24	129.23	243.4	124.03	172.12	180.46	199.85	329.61	270.07	239.12	191.65	83.24	141.86	196.25
28966.4	34.37	80.38	82.09	38.47	64.77	53.61	38.89	53.85	43.41	62.03	53.57	43.17	46.91	47.86	60.24	55.69	58.93	69.03	33.88	27.35	54.68	26.46	40.47	39.42	33.05	59.39	48.59	39.38	36.71	19.85	29.8	43.28
33326.8	125	69.18	64.15	57.35	34.4	36.84	36.65	51.85	47.81	53.28	68.71	34.71	31.17	23.62	24.46	41.17	98.74	84.22	100.69	40.82	34.18	65.15	63.18	69.11	43.79	35.66	62.6	43.46	32.73	52.86	34.72	52.46
34420.3	20.42	16.23	13.16	11.61	7.38	8.84	5.92	9.66	7.63	9.47	15	7.88	4.39	4.42	4.62	7.96	18.63	14.12	18.14	7.99	5.39	13.08	12.38	12.19	9.39	10.64	12.45	8.2	6.33	13.72	6.27	10.18
37050.2	4.66	3.93	2.11	4.84	5.31	4.87	4.1	6.04	4.07	3.99	2.59	1.37	1.54	4.46	2.88	3.63	2.87	4.94	2.78	1.61	3.54	1.77	3.3	3.51	3.79	8.64	3.82	3.55	2.67	2.79	1.95	4.21
37544.9	7.25	4.92	1.7	7.73	7.84	5.55	4.39	7.16	5.53	5.59	2.22	2.13	2.7	5.85	4.21	4.16	1.7	5.81	3.69	2.45	2.94	2.45	2.45	3.23	5.33	9.66	4.96	4.76	2.79	2.46	3.01	3.93
39875.9	7.24	12.34	10.56	4.9	3.63	4.92	4.27	6.1	5.4	6.86	7.95	7.92	5.12	4.27	3.82	5.92	6.16	8.4	5.54	5.03	5.61	6.5	6.19	6.64	5.19	3.41	5.79	2.92	4.13	4.27	4.16	4.81
42044.1	6.17	5.44	3.47	3.67	10.22	8.93	5.43	9.28	6.48	5.31	3.84	2.49	3.28	6.1	5.21	5.48	2.9	7.47	4.71	3.34	5.04	3.32	3.22	5.25	4.63	12.02	5.56	5.91	3.81	2.08	3.79	5.03
43549.4	8.12	9.25	19.31	5.64	16.61	13.27	13.55	12.4	9.02	17.52	7.88	11.92	7.67	17.22	26.24	15.66	16.39	16.85	8.94	6.74	16.26	6.54	9.17	11.26	18.55	30.07	29.06	18.39	9.52	9.1	8.06	14.41
44462.6	18.17	12.57	11.89	9.79	8.74	9.58	7.26	10.39	11.91	11.38	10.5	7.08	5.87	6.18	8.31	8.62	18.27	15.55	16.77	8.6	9.01	10.79	10.3	12.5	9.64	11.71	14.15	9.49	8.97	10.9	8.83	13.59
45387.3	10.86	16.59	13.7	9.36	15.47	21.24	13.19	16.33	12.06	13.76	11.64	6.84	7.17	12.12	11.59	12.11	13.84	14.98	12.38	9.02	12.08	7.98	10.76	11.35	13.72	24.78	13.71	14.21	10.18	8.67	10.08	11.8
47540.3	7.31	9.55	10.85	4.85	6.56	6.01	4.01	7.24	5.38	6.29	6.47	4.21	4.25	4.49	6.85	5.43	10.59	10.55	5.67	5.35	5.39	4.09	4.75	5.61	7.23	7.49	6.28	4.98	4.25	3.21	4.31	6.2
50702.5	44.54	68.54	102.47	34.38	15.69	20.15	18.79	23.72	38.01	33.88	69.19	41.47	24.97	13.66	28.13	31.2	71.94	39.05	24.86	25.66	23.07	31.26	33.85	27.16	33.51	18.76	25.35	15.88	26.91	57.54	18.65	43.25
56356.7	20.49	48.63	28.24	34.39	77.06	67.24	40.61	52.25	28.86	38.85	16.64	21.38	27.22	49.77	53.58	42.58	24.84	46.64	17.23	18.57	43	13.46	25.15	26.11	43.69	76.3	40.33	33.72	29.78	12.42	23.31	33.35
58848.6	18.82	12.65	12.29	6.46	4.91	5.05	3.56	9.08	7.65	7.74	10.11	7.16	5.37	3.95	6.12	5.57	18.33	12.35	10.69	3.91	4.56	11.28	10.9	11.24	5.24	5.8	10.95	3.96	4.07	9.85	4.47	6.12
66583	862.51	435.8	319.13	536.15	254.43	353.68	339.63	435.04	337.44	348.46	428.67	218.69	265.89	157.72	210.32	337.38	663.81	635.51	724.78	391.25	287.69	417.61	477.59	509.36	443.42	312.12	510.64	317.61	260.25	440.9	318.06	438.14
71529.3	22.62	9.58	6.64	8.26	6.24	5.17	4.72	8.8	0.65	7.94	0.61	0.36	2.86	3.71	6.79	1.32	1.25	1.39	3.93	6.09	1.73	9.85	10.44	11.06	7.13	10.08	15.58	7.05	4.05	11.37	6.64	6.14
75789.7	51.12	23.76	13.62	44.28	13.48	22.17	17.28	27.63	15.6	20.49	14.78	9.15	9.59	10.83	11.08	15.12	11.66	21.68	21.63	17	10.26	17.7	23.09	25.22	26.79	24.94	27.75	18.13	14.37	16.09	14.85	20.21
79385.8	96.85	68.67	61.28	56.62	27.59	51.52	54.78	53.39	49.86	53.82	68.34	36.84	39.19	30.01	30.08	46.46	65.8	82.56	61.48	46.4	44.69	45.81	62.18	62.41	59.28	42.26	56.47	34.72	39.58	41.31	38.93	55.46
84225.9	10.22	10.48	7.08	7.34	15.07	16.24	10.59	13.64	10.93	8.56	8.65	4.29	6.34	10.16	7.69	8.57	7.89	14.03	17.7	6.05	11.02	6.76	11.12	12.05	11.25	18.72	11.13	8.53	8.35	7.81	10.17	11.28
88092.7	11.6	3.05	2.33	5.42	2.16	3.66	2.44	3.69	2.53	2.22	3.17	1.75	1.94	1.71	1.32	1.88	5.7	4.29	5.27	3.11	0.37	4.84	3.27	4.78	3.87	4.81	1.69	3.02	2.79	3.49	2.6	1.97
89088.3	16.42	6.52	5.94	8.24	3.06	5.9	5.94	6.47	5.16	5.88	4.97	3.41	2.72	2.79	3.02	3.38	11.04	7.47	9.28	6.48	1.88	6.25	6.25	6.82	5.92	4.03	6.88	5.55	3.19	5.58	3.32	5.52
90458.1	10.53	7.56	3.34	4.11	0.51	2.78	2.91	2.08	3.28	2.87	6.14	3.79	1.69	0.43	0.86	2.3	8.78	4.26	6.48	2.27	1.31	4.71	3.36	3.35	2.54	1.75	2.23	2.54	1.86	3.95	1.48	2.56
94711.6	32.22	26.41	22.98	19.86	27.99	28.78	22.74	33.21	24.41	24.7	20.77	13.28	18.1	15.78	21.02	22.84	27.27	45.95	30.39	16.16	21.81	13.66	25.59	29.59	27.24	26.27	27.77	20.18	17.24	14.38	18.4	24.71
99854.3	28.84	13.07	14.55	10.66	6.74	9.75	7.59	8.83	8.37	10.12	12.45	6.15	5.97	3.44	4.59	6.86	28.69	16.74	24.21	9.21	4.92	13.61	13.38	13.69	10.67	6.19	13.85	8.33	6.17	18.48	7.93	12.89
107358	4.4	5.48	4.65	1.37	4.56	6.34	6.05	4.15	4.98	6.02	3.94	4.51	4.5	3.29	4.78	4.32	2.74	9.14	5.61	3.25	4.7	1.92	4.67	5.27	4.89	3.55	3.6	3.97	4.19	3.62	3.09	4.44
110461	4.19	1.32	0.85	1.02	1.92	3.56	3.12	1.7	4.01	2.75	1.6	1.73	1.22	1.35	0.61	1.03	3.8	3.75	5.75	2.14	1.91	2.24	2.41	2.64	2.9	1.35	2.54	2.29	2.65	2.68	2.8	3.26
111628	1.75	1.65	0.98	0.31	3.83	4.23	2.5	2.96	2.18	1.51	1.21	1.28	0.55	1.3	2.03	1.99	1.6	3.45	4.22	2.34	2.16	1.59	1.95	2.55	1.88	2.41	2.23	2.53	2.11	2.89	2.1	2.41
117389	11.23	6.38	9.26	3.85	1.68	2.42	2.87	3.54	3.11	3.55	5.87	3.53	4.33	1.33	0.88	3.13	9.15	5.09	5.15	3.89	2.12	5.07	4.88	4	3.32	2.42	1.67	1.48	3.54	6.11	0.74	3.73
123155	4.15	3.07	1.23	1	2.22	2.45	2.39	2.43	2.43	2.69	1.62	0.7	1.1	1.18	1.97	1.77	3.46	5.04	2.68	0.04	2.01	0.39	1.7	1.25	1.45	3.41	1.48	2.53	1.39	1.15	0.98	1.35
132761	145	44.46	38.36	40.75	19.69	42.57	32.96	51.71	28.03	50.37	43.88	18.58	26.15	13.54	16.26	30.65	81.44	84.23	106.58	35.48	23.48	53.43	55.67	70.18	38.72	21.39	61.64	37.69	26.12	48.33	31.33	47
146390	28.18	11.64	9.75	9.36	4.78	10.72	8.73	10.37	7.69	12.22	12.13	5.73	9.21	4.85	3.59	6.54	14.53	17.23	18.27	7.56	7.01	10.24	11.86	14.42	8.19	7.63	13.66	7.89	6.96	8.71	8.46	9.59
160928	3.86	3.23	1.48	2.32	2.55	2.4	3.12	4.37	2.39	2.75	2.23	2.64	1.94	1.58	1.89	2.47	3.21	5.01	5.84	2.38	3.2	3.08	1.98	4.25	2.49	2.4	3.48	3.52	1.79	2.44	2.41	2.26
