# Supplementary material for: Sample Pooling and Inflammation Linked to the False Selection of Biomarkers for Neurodegenerative Diseases in Top–Down Proteomics: A Pilot Study
Source: Front Mol Neurosci. 2018 Dec 18;11:477. doi: 10.3389/fnmol.2018.00477 (PMC6305369; doi:10.3389/fnmol.2018.00477)
Supplement: TABLE S3 — Peak intensity of individual and pooled samples from the control and CJD groups (see Figure 2). [file Table_3.XLS]

## Sheet: Feuil1
Pic	Control																			CJD
M/Z	Ind - 3159	Ind - 7506	Ind - 7513	Ind - 7131	Pool A average	Ind - 4327	Ind - 8441	Ind - 7492	Ind - 6463	Pool B average	Ind - 4211	Ind - 6348	Ind - 6389	Ind - 6467	Pool C average	Ind - 4330	Ind - 3491	Ind - 7449	Pool D average	Ind - 5290	Ind - 5442	Ind - 5598	Pool E average	Ind - 5653	Ind - 5810	Ind - 5870	Pool F average	Ind - 5876	Ind - 6038	Ind - 6114	Pool G average	Ind - 6309	Ind - 6343	Ind - 6476	Ind - 4995	Pool H average
2089.53	0.5865	0.8898	0.7806	1.0095	0.6237	0.5601	0.7241	0.5578	0.8598	0.7168	1.0659	1.1014	1.0298	0.6943	0.5401	0.8465	0.6423	1.0436	0.7646	0.9578	0.6194	1.3216	0.6549	0.7688	1.1042	0.9828	1.0103	0.8464	1.4706	0.8765	0.7808	0.6306	1.1976	0.5248	0.7798	0.7872
2224	0.816	1.3712	1.0543	1.069	0.7993	1.2354	1.4226	1.1115	1.3317	1.0568	1.1615	1.488	1.1812	1.3006	1.1184	1.0462	0.8842	1.0101	0.9424	0.5509	0.8645	1.3246	0.9102	0.8313	0.9408	0.8821	1.0865	0.8682	0.7341	0.5908	1.0893	0.4228	0.6379	1.2013	0.6384	0.8896
2236.47	0.4587	0.7035	0.622	0.7945	0.4687	0.5848	0.6953	0.42	0.6604	0.5253	0.7326	0.8585	0.6779	0.5506	0.4823	0.6589	0.2584	0.6125	0.4482	0.8597	0.4878	0.9224	0.8982	0.3811	0.4841	0.4057	0.8752	0.5053	1.3815	0.6548	0.5909	0.4536	0.973	0.4704	0.4958	0.705
2436.57	0.7484	1.2716	1.0857	1.0975	0.8221	0.9507	1.1458	1.0182	1.3127	0.978	1.2078	1.3171	1.2757	1.2202	1.0858	1.155	0.7122	1.1598	0.9595	0.8892	1.0618	2.0219	1.4873	0.9748	1.2198	1.1206	1.258	1.0281	1.5237	1.0254	1.0515	0.9389	1.1876	0.9828	1.1414	1.2904
2548.26	0.5322	1.333	0.9601	0.9356	0.7209	1.1242	1.3109	0.8912	1.1602	0.9896	1.0602	1.244	1.2715	1.1554	1.0802	0.9709	0.7555	1.0289	0.8691	0.6748	0.8598	1.3311	1.2083	0.7172	1.1851	0.5797	0.9069	0.9183	0.8609	0.652	0.8507	0.5602	1.0575	1.1227	0.9892	0.8993
2678.65	0.5895	1.4496	1.0902	0.8937	0.7852	1.1433	1.5416	1.1773	1.2485	0.9807	0.9929	1.5149	1.3233	1.3117	1.146	1.0694	0.7278	0.1929	0.92	0.4953	0.8032	1.3117	1.1109	0.358	1.095	0.1443	0.9613	0.8588	0.5403	0.4304	0.8712	0.3059	0.4147	1.0381	0.9516	0.9995
2795	0.4713	1.293	0.91	0.7276	0.5794	0.8809	1.2607	0.8104	0.8855	0.7495	0.8407	1.0917	0.9071	0.9902	0.8793	0.3229	0.3287	0.2975	0.8705	0.3525	0.6334	1.0494	0.6659	0.2475	0.3714	0.2106	0.6838	0.4586	0.2352	0.4287	0.6979	0.0654	0.5833	0.8463	0.5996	0.8196
2944.81	0.6626	1.1307	1.0008	0.991	0.7452	0.9752	1.1942	0.9192	1.0341	0.8083	1.007	1.2517	1.1116	0.9964	0.9828	0.7579	0.661	0.9465	0.8964	0.8863	0.7605	1.6277	1.1226	0.5391	0.7855	0.7287	0.9856	0.9371	1.3577	0.9455	0.9639	0.4523	0.871	0.8521	1.021	0.9367
3093.64	0.8811	1.8648	1.3891	1.3248	1.0649	1.5481	1.7961	1.2842	1.552	1.3373	1.6105	1.7355	1.5573	1.6094	1.5844	1.2624	1.0636	1.3147	1.2476	1.0767	1.0507	2.0749	1.4358	1.0379	1.6235	1.1516	1.4495	1.2095	1.6242	0.9684	1.1497	0.4803	1.163	1.2404	1.3447	1.5095
3209.12	0.3269	0.9764	0.8173	0.5847	0.5622	0.8296	1.0392	0.7892	0.8894	0.6453	0.6596	1.0081	0.7929	0.9374	0.868	0.3745	0.2153	0.1062	0.6843	0.2293	0.5835	0.9163	0.4173	0.3511	0.1485	0.0648	0.4981	0.4994	0.5529	0.26	0.5099	0.243	0.1498	0.6843	0.4389	0.5383
3378.21	0.2968	0.7516	0.4086	0.4511	0.2207	0.4616	0.7272	0.5237	0.9402	0.2871	0.4628	0.4339	0.4602	0.6633	0.2895	0.4431	0.4283	0.3663	0.2506	0.8651	1.0028	0.8747	0.8628	0.6658	0.4667	0.6635	0.4978	0.3995	0.5647	0.4474	0.3562	0.6236	0.2834	0.4235	0.7861	0.494
3455.31	0.4456	0.6927	0.5277	0.4602	0.3626	0.4277	0.4192	0.4101	0.5218	0.4888	0.5835	0.3387	0.4562	0.4538	0.4829	0.2348	0.2773	0.3042	0.2825	1.1125	1.5204	0.6093	1.213	0.7309	0.7496	1.2367	0.9024	0.3546	1.1803	0.7037	0.5756	0.7796	0.5931	0.4284	0.5609	0.6661
3567.39	0.6279	1.1732	0.9778	0.9111	0.7109	1.0657	1.3022	0.9411	1.0739	0.7937	1.0266	1.2225	1.03	1.1124	1.102	0.9084	0.6373	0.4739	0.8399	0.6989	0.7325	1.3798	1.0402	0.6545	0.6984	0.3682	0.791	0.7528	1.1361	0.4182	0.8135	0.4552	0.4578	0.9586	0.7057	0.8784
3694.45	0.5785	0.9408	0.7953	0.7782	0.575	0.8206	1.0878	0.8049	0.9187	0.7096	0.8563	0.8917	0.7982	0.8543	0.8491	0.7332	0.5271	0.3427	0.6796	0.6254	0.5695	0.8828	0.5007	0.542	0.5379	0.1308	0.8989	0.7311	0.4732	0.5748	0.7063	0.3101	0.6003	0.7576	0.6377	0.7205
3839.99	0.3997	0.6003	0.9545	1.0778	1.0508	0.9013	1.0262	0.7236	0.9279	0.863	0.6632	1.1155	1.0157	0.8248	0.7868	0.8514	0.7804	0.9397	0.7706	0.5329	0.3825	1.1812	1.3521	0.5471	0.9008	0.9116	0.7477	0.4761	0.563	0.7741	0.9806	0.3002	0.4255	0.6393	0.5783	0.4233
3904.01	0.3261	0.2534	0.3677	0.3448	0.3213	0.2876	0.2754	0.117	0.1852	0.2874	0.4274	0.3919	0.3466	0.3357	0.329	0.6412	0.8076	0.5377	0.5487	0.6161	0.2518	0.3963	0.5734	0.7386	0.8236	0.2577	0.4385	0.1924	0.1545	0.2392	0.2736	0.1447	0.3988	0.2475	0.6808	0.3341
4103.89	0.3209	1.0173	0.7904	0.5862	0.5105	0.8744	1.0231	0.724	0.8243	0.7448	0.8531	0.9879	0.8804	0.8605	0.7637	0.4123	0.4586	0.4629	0.7343	0.3504	0.5092	0.8546	0.686	0.4716	0.3591	0.2826	0.5934	0.4499	0.4038	0.3955	0.6328	0.1073	0.3959	0.6876	0.5702	0.5544
4159.47	0.6479	1.1903	1.0565	1.8211	0.6531	0.9118	0.3079	0.0463	0.6548	0.3183	5.0417	0.2942	0.4905	1.6259	1.718	1.9312	4.6756	0.4561	2.9798	3.5926	0.2893	0.8364	0.801	3.4287	2.4602	1.617	2.4278	1.1571	1.3158	0.9818	0.9071	1.011	1.1582	0.1816	0.9558	1.0588
4191.79	0.3778	0.4519	0.3424	0.4354	0.2629	0.4012	0.7136	0.9825	0.2866	0.7326	0.7845	0.5958	0.9163	0.5066	0.4872	0.912	1.969	0.8041	0.614	0.6312	2.8697	1.1964	1.2235	0.9477	0.6448	0.588	0.5241	0.5176	1.4716	0.3632	0.417	0.9622	0.464	0.5067	1.1533	0.8946
4348.52	0.5959	0.948	0.8441	0.7825	0.609	1.2104	1.1646	1.1216	0.9241	0.8068	1.0527	1.1549	0.9912	0.9487	0.7792	0.4403	0.8084	0.676	0.776	0.3145	0.5274	0.7998	0.7146	0.4768	0.7187	0.5878	0.6734	0.6774	0.2478	0.3822	0.5945	0.5869	0.5003	1.0607	0.8877	0.3945
4469.58	0.9872	1.0372	0.8106	0.9293	0.7091	0.8626	0.9995	0.6656	0.8743	0.7246	1.0086	1.1031	0.8818	0.7578	0.923	0.7641	0.6862	0.3602	0.8896	0.956	1.016	1.7384	1.075	0.2711	1.1419	0.9156	0.6756	0.8274	1.006	0.7966	0.7548	0.7339	0.9835	0.9673	1.0436	0.9141
4717.93	1.3316	1.6281	1.4303	1.1586	0.9336	1.4556	1.258	1.0805	1.0643	1.0615	1.232	1.187	1.0446	1.1033	1.0033	1.1504	0.861	0.8854	1.4826	0.7781	0.7225	1.0007	0.8038	0.7053	1.1463	0.6407	0.8488	0.9678	0.5648	0.5683	0.9344	0.4796	0.9649	1.0497	1.3167	0.9221
5112.74	0.2861	0.3258	0.5194	0.3949	0.1539	0.3315	0.4017	0.2899	0.5538	0.2069	0.6618	0.3982	0.3349	0.2926	0.439	0.5845	0.4506	0.3481	0.2753	1.077	1.533	1.2122	1.2373	0.8331	0.7222	0.6789	0.4911	0.5436	0.4599	0.3779	0.3324	0.6651	0.7434	0.3684	0.5418	0.4268
5581.6	0.0192	0.2041	0.1612	0.066	0.1459	0.1206	0.2138	0.1358	0.2765	0.1865	0.0276	0.2244	0.1138	0.1436	0.2197	0.2315	0.047	0.0722	0.1064	0.1373	0.727	0.2302	0.3013	0.0916	0.173	0.0522	0.109	0.1769	0.0285	0.258	0.1953	0.1478	0.001	0.0109	0.1596	0.1026
5767.88	0.729	0.2222	0.1632	0.0332	0.2549	0.0858	0.1793	0.1635	0.2473	0.1404	0.3474	0.1652	0.2118	0.2416	0.1791	0.2327	0.2533	0.1444	0.0673	0.1878	1.9436	0.3455	0.6332	0.2407	0.1867	0.839	0.2739	0.0085	1.0549	0.068	0.1565	3.3447	0.0133	0.1274	0.2949	0.9127
5848.41	0.3213	0.1699	0.1466	0.178	0.2075	0.0927	0.1636	0.1135	0.1087	0.158	0.3903	0.186	0.1161	0.1101	0.2235	0.1473	0.2022	0.1812	0.1602	0.1914	1.4929	0.229	0.4966	0.2117	0.1961	0.4699	0.1903	0.1186	0.5489	0.1306	0.1846	2.8399	0.3115	0.1762	0.3643	0.5356
6435.23	0.3316	0.5085	0.454	0.4898	0.4422	0.691	0.6741	0.5009	0.3378	0.6514	0.5603	0.8144	0.7032	0.4023	0.5284	0.3324	0.6234	0.369	0.5663	0.3471	0.6455	0.3474	0.6022	0.1968	0.2079	0.2591	0.3668	0.6066	0.4762	0.4015	0.5299	0.2682	0.817	0.6519	0.7616	0.5974
6635.42	0.3293	0.5735	0.4676	0.3775	0.486	0.9287	0.5895	0.3935	0.5495	0.7424	0.6568	0.7009	0.7976	0.5343	0.595	0.4538	0.652	0.4888	0.6504	0.2751	0.7453	0.3347	0.7544	0.1798	0.3831	0.4627	0.473	0.5777	0.5659	0.3519	0.6998	0.5285	0.9737	0.7039	0.8263	0.5615
6942.11	1.4766	1.4404	1.6533	1.7746	1.3871	1.6023	1.1928	0.9459	1.2444	1.4237	1.3821	1.3383	1.0969	1.0559	1.1136	1.1329	1.0924	1.2662	1.5843	2.4682	1.0994	1.2551	1.3324	1.3638	1.7411	1.0644	1.337	1.5563	0.9762	1.0841	1.0366	0.3469	1.4424	1.3026	1.2975	0.9721
7564.96	0.3538	0.3063	0.1877	0.3665	0.1641	0.2693	0.3472	0.1793	1.8706	0.2617	0.73	0.1228	0.276	0.6062	0.8119	0.2039	0.1343	0.2342	0.1913	0.6526	0.6625	0.4261	0.1663	1.6073	0.171	0.5982	0.4584	1.0401	0.6246	1.4299	0.8363	1.7523	1.1059	0.4024	0.6155	0.5733
7928.31	0.2911	0.3361	0.1411	0.3916	0.1642	0.2385	0.3329	0.2137	1.9495	0.1972	0.6968	0.1446	0.419	0.6889	0.6996	0.3988	0.1327	0.4354	0.2735	0.4738	0.4899	0.2889	0.2159	1.3582	0.1667	0.3825	0.499	1.0179	0.4324	1.5019	0.54	1.3525	0.7662	0.4641	0.4602	0.5872
8011.77	0.1532	0.1592	0.0918	0.1278	0.0663	0.1619	0.1358	0.1164	0.8051	0.0109	0.3346	0.0406	0.1904	0.3535	0.3692	0.2095	0.0436	0.3279	0.0754	0.5327	0.336	0.0741	0.1049	0.7841	0.0813	0.6423	0.2833	0.429	0.6271	0.719	0.2769	1.0999	0.4684	0.2754	0.3266	0.3101
8201.96	1.3952	0.603	0.4264	0.2398	0.484	0.8553	0.5098	0.2456	0.2946	0.3687	0.3953	0.3886	0.2852	0.5778	0.3457	0.5914	0.3846	0.2409	0.4168	1.0089	1.2073	0.1077	0.7404	0.2588	0.2369	0.2883	0.2942	0.3723	0.4245	0.3497	0.4483	0.2932	0.7384	0.5044	0.6111	0.5593
8567.51	1.9604	1.8462	2.186	0.5437	1.6956	2.4695	1.5223	4.5806	0.9197	1.6524	1.0967	0.9835	1.4645	2.1433	1.027	0.441	2.2137	0.1205	1.1359	0.7908	0.7797	0.8292	0.8386	0.6761	0.7376	2.0394	1.1087	0.7375	0.7487	1.048	0.8956	0.1552	1.1514	2.1556	0.3975	0.8138
8685.99	2.5251	2.9651	3.7104	3.9151	3.1475	6.3643	4.1663	5.2952	3.3445	3.5214	4.0917	5.263	5.1875	3.7705	2.8209	2.9153	3.5808	3.0379	3.2427	2.1855	2.0879	2.9678	2.3496	1.8891	2.685	3.017	2.4895	2.5865	2.2836	2.6071	2.5756	1.2067	3.496	5.4778	4.1705	2.6537
8791.84	2.187	2.2622	2.9678	3.2201	2.8412	5.4248	3.425	3.0376	2.679	3.1681	3.578	4.1339	4.9574	2.9616	2.8021	1.8796	3.0088	2.3282	3.3872	2.3408	1.5896	1.6771	2.3943	1.0798	1.7897	1.6662	2.3175	1.9315	1.3428	1.7648	2.6276	0.9737	2.4814	4.7869	5.3736	3.0457
8910.52	5.0423	3.661	3.3479	3.5232	3.7137	5.1272	3.6142	2.9758	2.1137	3.2727	3.8388	3.2913	2.8221	3.6976	2.5768	5.2536	3.1052	3.3508	3.9176	3.8792	3.5474	1.8802	3.1664	1.6437	2.9212	3.0332	2.2967	2.778	2.4529	2.8604	3.0529	1.0788	3.7686	3.9729	4.1959	2.9484
9127.69	4.271	3.4268	2.9904	3.1167	3.2017	3.0603	2.2856	2.3241	1.4614	3.131	2.1298	1.8395	1.8288	3.0496	2.4712	4.7325	3.4541	3.8433	3.5871	3.2696	1.8442	1.7401	2.2979	1.845	3.2816	1.6105	2.3795	2.718	1.9754	1.9747	2.7143	0.6292	2.7714	2.2881	2.7553	2.6942
9418.92	6.4492	5.6721	4.7394	4.8283	4.2013	4.8541	3.4716	3.5273	2.8225	4.2859	3.9231	3.4574	2.7046	3.9867	3.6659	5.0613	4.3488	4.4611	5.8748	3.9694	2.528	2.8007	2.6772	2.3429	4.8372	1.9539	2.9504	4.167	2.7034	2.7001	3.268	1.0079	3.7917	3.3889	4.068	3.4613
9672.05	1.8386	1.2711	1.1626	1.2741	1.2033	1.3388	1.0154	0.8739	0.7406	1.3752	1.0227	1.195	0.7479	0.8742	1.1077	1.3831	1.1344	1.6043	1.4892	1.0741	0.8063	1.0816	0.8132	0.5797	1.5577	0.999	0.9504	1.2076	1.4324	1.0144	1.074	0.4679	1.1533	1.0561	1.1176	1.0145
9929.26	0.5303	0.445	0.3702	0.3885	0.3726	0.4811	0.8883	0.2718	0.3433	0.6064	0.4362	0.5167	0.2872	0.3274	0.4106	0.3129	0.305	0.3227	0.4678	0.3925	0.4428	0.394	0.4311	0.2018	0.4197	0.5763	0.3758	0.3781	0.5969	0.328	0.3769	0.2089	0.42	0.55	0.3448	0.4538
10251.3	0.1655	0.0586	0.0989	0.3862	0.1622	0.1172	0.1288	0.3497	0.1214	0.1836	0.364	0.1467	0.064	0.1621	0.2316	0.1197	0.0555	0.1895	0.1154	0.0861	0.1494	0.1757	0.1284	0.0764	0.196	0.0564	0.1087	0.0884	0.2122	0.136	0.1227	0.0913	0.1083	0.1444	0.1357	0.2332
10823.7	0.0531	0.1487	0.041	0.1359	0.0848	0.0305	0.0495	0.0823	0.3041	0.0338	0.1237	0.0285	0.1513	0.1037	0.1505	0.1004	0.001	0.0089	0.0437	0.5384	0.8346	0.0885	0.2985	0.4764	0.0924	0.218	0.1557	0.1531	0.033	0.0233	0.0904	0.5316	0.1019	0.2557	0.6642	0.1777
11514.3	1.4381	0.0489	0.0139	0.0083	0.4034	0.0175	0.095	0.0668	0.171	0.0577	0.6927	0.0022	0.1748	0.2547	0.2201	0.0754	0.0297	0.0668	0.0354	0.2004	4.5174	0.5517	1.8516	0.001	0.0465	1.92	0.5598	0.0921	2.0953	0.0331	0.4513	7.7148	0.0977	0.0561	0.4577	1.8065
11671.7	0.6489	0.0686	0.0399	0.0817	0.2921	0.0593	0.051	0.0245	0.0651	0.0453	0.6456	0.0492	0.104	0.0683	0.1928	0.1254	0.0362	0.0733	0.0557	0.0711	3.2869	0.3193	1.3952	0.0222	0.0763	0.6694	0.2146	0.1194	0.9226	0.1223	0.1936	6.4178	0.0835	0.0757	0.3346	1.3614
11736.3	0.5265	0.0993	0.1481	0.1437	0.207	0.0781	0.1275	0.0699	0.1124	0.1383	0.3325	0.113	0.1406	0.1205	0.1618	0.1307	0.0447	0.126	0.0796	0.1336	2.3376	0.2537	1.0338	0.061	0.1351	0.6425	0.2467	0.1085	1.2445	0.1653	0.226	4.3606	0.0993	0.0566	0.3704	0.964
13862.2	2.4443	2.9979	3.18	3.7213	3.3467	2.7448	1.9878	1.9896	1.8272	3.1417	1.9736	1.9644	2.1181	2.0727	2.1414	2.6578	2.7596	3.3025	2.9507	5.3514	1.5492	2.0418	3.094	2.9544	3.3288	2.2157	2.7337	2.8028	1.8479	2.1241	2.2047	0.4026	2.737	2.1903	1.8144	2.1553
14023.9	2.2395	3.6718	3.8285	3.6261	3.3279	3.2439	3.9127	3.1731	3.2321	3.3269	3.3217	4.278	3.6595	3.3471	3.2874	3.177	2.9817	3.229	3.2606	2.9704	2.295	3.588	3.0526	2.4088	3.6841	2.3027	3.3778	2.8261	2.2029	2.3098	2.5803	0.6878	2.3499	3.4463	2.5142	2.777
15105.6	0.3442	0.3504	0.217	0.3942	0.2809	0.2842	0.3696	0.2261	1.9762	0.3564	0.6821	0.206	0.3965	0.8144	1.1062	0.5023	0.2473	0.4586	0.3264	0.9385	0.8752	0.619	0.2657	2.7022	0.3008	0.9081	0.7501	1.5169	1.0183	2.2669	1.3213	2.3827	1.8488	0.4433	0.7933	1.0063
15872.4	0.3519	0.2059	0.096	0.2631	0.1504	0.1528	0.2722	0.1347	1.9016	0.1792	0.5331	0.0975	0.3143	0.7039	0.8526	0.4868	0.1426	0.4815	0.1535	0.6947	0.7194	0.3286	0.3463	2.6796	0.1527	0.7784	0.7931	1.4418	0.7061	2.1691	1.1131	2.3463	1.2172	0.4106	0.702	0.7817
16484	0.1371	0.0741	0.0544	0.1301	0.0521	0.0703	0.1517	0.0928	0.9749	0.0477	0.2808	0.0189	0.0841	0.3554	0.3221	0.2256	0.0945	0.1746	0.0427	0.1809	0.221	0.1319	0.0707	0.8383	0.0433	0.2368	0.3029	0.5209	0.2334	0.7672	0.3416	0.7047	0.3363	0.2191	0.1859	0.2575
17104.1	1.0865	0.9529	1.4217	0.3256	1.1427	1.1755	0.8384	2.7431	0.594	0.9924	0.6295	0.5125	0.9215	1.2368	0.633	0.3684	1.354	0.1174	0.8391	0.3472	0.395	0.5277	0.4704	0.6477	0.4133	1.4688	0.8536	0.5118	0.5082	0.6353	0.7147	0.2545	0.7177	1.1939	0.2901	0.5051
17215	0.9508	1.399	2.1854	1.1319	1.6381	2.4	1.8661	3.1986	1.2458	1.576	1.4511	1.4396	2.163	1.922	1.2678	1.09	2.0018	0.4606	1.3141	0.8096	0.9023	1.2822	1.1642	1.1131	1.1427	2.2293	1.5957	1.0461	1.0875	1.2105	1.5233	0.454	1.3494	2.513	0.8092	1.0923
17331.7	0.6224	1.1757	1.9896	2.6973	1.758	2.4966	2.3606	2.3067	1.7733	1.7797	2.0006	2.7042	3.2514	1.7166	1.6644	2.1365	1.742	2.1881	1.6794	1.0672	1.2387	2.0937	1.6934	1.328	1.8345	2.2918	1.8206	1.4133	1.4563	1.4575	1.8785	0.8079	1.6015	2.7869	2.398	1.5738
